# Supplementary material for: Differential Responders to a Mixed Meal Tolerance Test Associated with Type 2 Diabetes Risk Factors and Gut Microbiota—Data from the MEDGI-Carb Randomized Controlled Trial
Source: Nutrients. 2023 Oct 15;15(20):4369. doi: 10.3390/nu15204369 (PMC10609681; doi:10.3390/nu15204369)
Supplement: Supplementary file 1 [file nutrients-15-04369-s001.zip]

Archive with 1 entries (1 files):
- nutrients-2622916-supplementary.pdf
